# Supplementary material for: Spontaneous gain of susceptibility suggests a novel mechanism of resistance to hybrid dysgenesis in Drosophila virilis
Source: PLoS Genet. 2018 May 29;14(5):e1007400. doi: 10.1371/journal.pgen.1007400 (PMC5993320; doi:10.1371/journal.pgen.1007400)
Supplement: S1 Table — (XLSX) [file pgen.1007400.s012.xlsx]

## Sheet: Primers & probes
Table S1. Primers used in the study
Primers for qPCR and ChIP-qPCR
Gene name	Forward sequence (5'-3')	Reverse sequence (5'-3')
Rp49	GATGCAGAACCGCGTCTACT	CGCGCTCAACAATCTCCTTG
Penelope	CGGTGAGGAGCTAGTGCAAA	TGTCTGTTCCACTGTGTCCA
Paris	AGGCCAGCAAAGCTCAGTAG	GAACTGTCTCGTGGCTCACT
Polyphemus	CACATCACGAGTTGCCAGGA	TTCCAACGCTGTTAGTGGCT
Helena	TGGCTCTATGGAGTGCAGATT	CTGTGTGCACTTTGAGGTCT
Ulysses	GGAATGCCTAGCCGCCAAA	ACGCTTGCAGTTCGAGGGA
Gypsy	CACGTTGGCGGAATGCGAAA	GAGTGTGGCAGTTGGCGATG
Telemac	GCATTTTCCAGCCTTTGGCA	CTAGCTGGGAGGATGATGCG
Tv1	AAAGGACAGCAGCCAACACT	CCTCGATGAACTTACGGACG
Slicemaster	AACAAGAAGCCGTGCCGATA	CGCCATTTTGCACATCTGGT
Uvir	ACGTACTCACAACGGCTGAG	AAGGGCAGATGGTCGCTATG
NewTE6	AAGGTCAGCGGTCTGGAATG	CGAAGAAGCAACTGACGACG
315	GATCGAGCGACAGTACCCAG	ACGCTTTCTACGTCAGCCAA
635	AATGGTGAACAGCTGGGACG	GTGCAACGCCGACCTTATAG
850	GGCTCGTCGTCCAGAATACC	TTCGGGTGAACACCCACTTG
Primers for matrices generation used for in situ and southern-blots probes preparation and semiquantitative PCR of genomic DNA
Gene name	Forward sequence (5'-3')	Reverse sequence (5'-3')
Paris*	GGAAATGTTCTCAATTAAGCTAAG	GATAATACGACTCACTATAGGGACGCGCTTCTTTAGGAAAG
Polyphemus*	GTGATCCCGTTAGATTTGGG	GATAATACGACTCACTATAGGGAAATGCTCAGATATTGTCTAG
Helena*	CGCTGCTACTGCCACAACT	GATAATACGACTCACTATAGGGATTGGCTTGTAATGGCAGTT
315	CCGAAGCCCTGACTCCAAAT	TCCAATTAGCCGCAACCTGT
635	CCTGTCGTCACACGAGTCAT	ACAGTGGACCTAACCTTCGC
850	CCGAAATGCGTAACATCGGC	CAACTCAAGTTGATGCGCCA
* - The reverse sequence begins with T7-polymerase promoter sequence
